# Supplementary material for: An Unexpected Formation of Spiro Isoxazoline-Dihydrofurane Compounds from Substituted Ketofurfuryl Alcohols
Source: Molecules. 2024 Nov 20;29(22):5474. doi: 10.3390/molecules29225474 (PMC11597928; doi:10.3390/molecules29225474)
Supplement: Supplementary file 1 [file molecules-29-05474-s001.zip]

Archive with 1 entries (1 files):
- molecules-3272959-supplementary.pdf
